# Supplementary material for: Correlation Analysis of Microbial Contamination and Alkaline Phosphatase Activity in Raw Milk and Dairy Products
Source: Int J Environ Res Public Health. 2023 Jan 19;20(3):1825. doi: 10.3390/ijerph20031825 (PMC9915017; doi:10.3390/ijerph20031825)
Supplement: Supplementary file 1 [file ijerph-20-01825-s001.zip]

Archive with 1 entries (1 files):
- ijerph-2063982-supplementary.pdf
